# Supplementary material for: Mortality and years of life lost by colorectal cancer attributable to physical inactivity in Brazil (1990–2015): Findings from the Global Burden of Disease Study
Source: PLoS One. 2018 Feb 1;13(2):e0190943. doi: 10.1371/journal.pone.0190943 (PMC5794056; doi:10.1371/journal.pone.0190943)
Supplement: S1 Dataset — (XLSX) [file pone.0190943.s001.xlsx]

## Sheet: Plan1
Place	1990 - Both sexes - Deaths by Colorectal cancer due to all causes	2015 - Both sexes - Deaths by Colorectal cancer due to all causes	1990 - Both sexes - DALYs by Colorectal cancer due to all causes	2015 - Both sexes - DALYs by Colorectal cancer due to all causes	1990 - Both sexes - Deaths by physical inactivity due to all causes	2015 - Both sexes - Deaths by physical inactivity due to all causes	1990 - Both sexes - DALYs by physical inactivity due to all causes	2015 - Both sexes - DALYs by physical inactivity due to all causes	1990 - Both sexes - Deaths due to colorectal cancer attributable to physical inactivity	2015 - Both sexes - Deaths due to colorectal cancer attributable to physical inactivity	1990 - Both sexes - DALYs due to colorectal cancer attributable to physical inactivity	2015 - Both sexes - DALYs due to colorectal cancer attributable to physical inactivity	1990 - SDI	2015 - SDI	1990 - Male - Deaths by Colorectal cancer due to all causes	1990 - Female - Deaths by Colorectal cancer due to all causes	1990 - Male - DALYs by Colorectal cancer due to all causes	1990 - Female - DALYs by Colorectal cancer due to all causes	2015 - Male - Deaths by Colorectal cancer due to all causes	2015 - Female - Deaths by Colorectal cancer due to all causes	2015 - Male - DALYs by Colorectal cancer due to all causes	2015 - Female - DALYs by Colorectal cancer due to all causes	1990 - Male - DALYs by physical inactivity due to all causes	1990 - Female - DALYs by physical inactivity due to all causes	1990 - Male - Deaths by physical inactivity due to all causes	1990 - Female - Deaths by physical inactivity due to all causes	2015 - Male - Deaths by physical inactivity due to all causes	2015 - Female - Deaths by physical inactivity due to all causes	2015 - Male - DALYs by physical inactivity due to all causes	2015 - Female - DALYs by physical inactivity due to all causes	1990 - Male - Deaths due to colorectal cancer attributable to physical inactivity	1990 - Female - Deaths due to colorectal cancer attributable to physical inactivity	1990 - Male - DALYs due to colorectal cancer attributable to physical inactivity	1990 - Female - DALYs due to colorectal cancer attributable to physical inactivity	2015 - Male - Deaths due to colorectal cancer attributable to physical inactivity	2015 - Female - Deaths due to colorectal cancer attributable to physical inactivity	2015 - Male - DALYs due to colorectal cancer attributable to physical inactivity	2015 - Female - DALYs due to colorectal cancer attributable to physical inactivity
Global	487.86	832.048	10,777,181	17,026,563	1,031,823	1,605,494	22,318,505	34,603,468	69.456	119.351	1,391,037	2,209,209	0.4199	0.4199	243175	244685	5.65245e+06	5.12473e+06	455808	376240	9.84174e+06	7.18482e+06	1.2688e+07	9.63055e+06	527585	504239	884681	720814	2.09828e+07	1.36207e+07	34859	34597	744895	646142	66081.6	53270.3	1.31067e+06	898538
Brazil	6.894	21.419	171.831	467.421	33.227	59.197	863.721	1,401,966	1.302	4.143	31.121	87.116	0.4225	0.6381	3196.92	227.06	82105	89726.4	10501.9	10917.4	236961	230460	470065	393657	17133	16094	29390.8	29806.3	746167	655800	590.87	711.33	14515.3	16606	1995.01	2148.37	43373.2	43743.3
Acre	8	30	210	749	58	134	1.574	3.604	2	6	40	145	0.293	0.556	4.54	3.42	119.36	90.75	16.44	14.01	407.14	341.85	960.63	612.93	34.62	23.08	73.08	60.57	2020.72	1583.57	0.9	0.68	22.61	17.38	3.3	2.84	78.34	66.97
Alagoas	61	166	1.523	3.989	547	1.016	13.836	25.543	12	33	288	763	0.2781	0.512	27.09	33.52	692.58	830.64	79.06	86.53	2002.52	1987.14	6889.1	6946.71	265.23	281.99	492.17	524.6	13055.3	12487.5	5.14	6.79	125.07	162.46	15.18	17.74	367.29	395.45
Amapá	4	22	94	561	30	99	801	2.858	1	4	18	106	0.3376	0.642	1.82	1.86	47.79	46.36	11.83	9.78	315.83	245.61	451.75	349.64	15.98	14.37	55.58	43.17	1678.45	1180.07	0.35	0.37	8.71	8.84	2.29	1.97	58.66	47.7
Amazonas	45	178	1.242	4.604	241	573	6.592	15.888	9	36	234	881	0.3448	0.636	20.38	24.92	562.68	679.1	85.09	93.27	2247.08	2357.29	3559.96	3031.85	123.76	116.86	298.38	274.25	8618.56	7269.88	3.86	5.03	101.5	132.06	16.4	19.12	413.38	467.23
Bahia	400	1.211	9.421	26.795	2.383	4.725	59.482	110.758	78	238	1.744	5.07	0.3123	0.559	173.04	3697.52	4170.68	5250.55	577.06	633.72	13272.3	13522.9	29787.8	29694.7	1127.33	1255.7	2240.51	2484.1	56211	54546.6	32.48	45.14	741.82	1002.58	110.28	127.96	2432.61	2637.48
Ceará	173	654	4.066	14.504	1.152	2.677	27.128	60.549	34	129	759	2.76	0.3161	0.548	77.83	95.41	1817.6	2248.62	330.4	323.1	7550.62	6953.45	13994.1	13133.7	577.97	574.73	1370.04	1307.66	32601.8	27946.7	15.04	18.69	335.63	423.14	64.67	64.3	1422.99	1337.66
Distrito Federal	53	260	1.534	5.495	182	492	5.662	12.173	10	50	269	1.011	0.5742	0.855	23.07	29.81	694.29	839.24	112.2	147.53	2567.11	2928.28	3117.31	2544.71	94.08	88.24	224.57	267.8	6280.11	5893.3	4.21	5.48	121.17	147.56	21.41	28.46	471.11	539.76
Espírito Santo	101	357	2.561	7.89	501	1.04	13.633	25.899	19	68	456	1.447	0.4432	0.685	45.09	55.46	1178.33	1382.28	170.77	186.44	3913.84	3976.05	7726.5	5906.36	269.06	232.23	536.07	504.16	14406.5	11492.1	8.35	10.4	208.17	247.35	32.51	35.9	712.22	735.16
Goiás	143	546	3.871	13.012	648	1.599	18.463	42.022	27	107	713	2.458	0.39	0.633	68.45	74.11	1858.33	2012.93	277.76	268.57	6701.19	6311.04	10204.1	8259.28	348.08	300.56	842.85	756.97	22873.8	19147.8	12.65	14.68	328.03	384.5	52.74	54.39	1218.9	1239.49
Maranhão	140	332	3.567	7.881	1.094	2.084	28.187	49.469	27	65	657	1.483	0.2667	0.502	76.39	63.18	2016.58	1550.5	154.76	176.9	3806.59	4074.1	18852.1	9334.88	705.83	388.83	1070.93	1013.25	26845.3	22624	14.48	12.31	366.83	290.47	29.91	35.09	704.59	778.11
Mato Grosso	48	216	1.358	5.284	305	776	8.917	21.01	9	43	250	1.008	0.3947	0.66	26.42	21.61	744.99	612.83	119.65	96.44	2910.88	2373.21	5275.68	3641.78	178.15	127.07	435.02	340.97	11886	9123.92	4.86	4.36	130.27	119.25	22.81	19.86	532.54	475.65
Mato Grosso do Sul	62	241	1.649	5.511	306	669	8.988	17.833	11	45	288	986	0.4227	0.651	30.59	31.37	814.51	834.09	127.95	113.17	2917.82	2593.12	5148.44	3839.48	171.32	135.06	368.86	299.98	10015.5	7817.2	5.49	5.85	138.86	148.99	23.55	21.57	512.36	474.07
Minas Gerais	672	2.256	16.708	49.463	3.495	5.794	91.882	137.611	126	430	2.994	9.046	0.4267	0.66	298.7	372.88	7649.46	9058.63	1113.39	1142.8	25241.2	24221.8	49919.7	41962	1795.54	1699.71	2924.98	2869.16	74198.5	63412.3	55.06	70.55	1350.3	1643.81	209.3	220.84	4558.27	4487.95
Paraná	412	1.423	10.536	31.366	1.818	3.483	47.577	82.143	76	271	1.874	5.758	0.44	0.675	207.81	204.06	5334.03	5202.27	743.97	679.33	16739.6	14626.8	26043.2	21533.7	969.53	848.69	1799.16	1683.58	44459.7	37683.4	37.96	38.46	934.42	939.5	139.83	131.64	3026.16	2732.13
Paraíba	96	266	2.212	5.935	803	1.588	18.523	36.273	19	54	426	1.159	0.3029	0.535	42.43	54.03	965.47	1246.71	132.76	133.68	3036.08	2898.87	9242.83	9280.47	393.99	409.11	816.86	771.29	19734.1	16538.7	8.49	10.8	186.11	240.3	26.72	27.03	590.38	568.43
Pará	111	378	2.915	9.381	720	1.63	18.826	42.363	21	73	531	1.746	0.3317	0.587	49.95	61.48	1338.43	1576.42	186.13	192.05	4706.62	4674.1	10430.3	8396.01	375.67	344.8	876.63	753.85	23539.1	18823.8	9.25	12.05	235.11	295.8	35.2	38.24	849.69	896.46
Pernambuco	233	618	5.799	14.211	1.736	3.027	43.172	73.611	44	120	1.059	2.655	0.348	0.585	91.17	141.79	2336.46	3462.89	263.75	353.82	6379.56	7831.4	21803.5	21368.5	846.22	890.66	1459.88	1566.81	37972.2	35639.2	17.22	27.15	421.75	638.05	50.68	69.18	1177.42	1477.15
Piaui	60	178	1.486	4.153	428	976	10.843	23.733	12	35	277	792	0.2732	0.503	27.93	32.32	696.22	789.41	89.65	88.8	2136.06	2016.54	5924.54	4918.31	225.76	202.16	485.64	490.59	12532.1	11200.4	5.27	6.49	124.8	152.68	17.22	18.07	394.18	398.04
Rio de Janeiro	969	2.58	24.355	54.467	4.6	6.485	124.351	154.233	186	508	4.498	10.379	0.5202	0.753	437.1	531.79	11491	12863.5	1212.81	1367.48	26730.3	27736.4	67076.6	57274.2	2328.92	2271.15	3091.15	3394.09	79628.8	74603.9	81.8	104.29	2061.28	2437.12	233.85	274.2	4988.69	5390.75
Rio Grande do Norte	77	240	1.718	5.279	491	1.038	11.161	23.694	15	46	312	973	0.3393	0.575	35.2	41.58	793.28	924.62	118.72	121.11	2732.9	2545.75	5636.56	5524.48	243.27	247.51	510.43	527.86	12497	11197.3	6.48	8.15	138.55	173.7	22.12	24.09	485.81	487.68
Rio Grande do Sul	757	1.928	18.016	39.67	2.573	3.935	64.468	86.304	141	369	3.22	7.299	0.5034	0.726	346.96	409.81	8616.63	9399.56	951.77	976.62	20593.5	19076.4	35150.8	29317.3	1307.54	1265.69	1860.35	2074.25	45008.3	41295.5	63.17	77.58	1508.28	1711.24	178.82	190.03	3738.33	3560.37
Rondônia	19	74	574	1.869	151	378	4.637	10.607	4	15	112	376	0.3377	0.604	10.87	8.26	320.43	253.5	41.04	32.87	1026.08	842.57	2789.61	1847.32	91.9	59.36	214.63	163.65	6018.93	4588.46	2.15	1.7	61.09	50.62	8.35	6.95	202.24	174.19
Roraima	2	14	71	357	20	66	627	2.03	0	3	13	69	0.368	0.638	1.4	1.03	41.63	28.92	7.66	5.88	202.82	154.42	386.79	240.34	12.1	8.19	36.34	29.68	1135.51	894.6	0.26	0.21	7.49	5.66	1.49	1.21	37.83	30.92
Santa Catarina	206	706	5.101	15.413	885	1.748	22.648	41.519	39	136	920	2.849	0.477	0.715	99.22	106.45	2505.97	2594.78	355.53	350.32	8016.31	7396.66	12078.3	10570	450.66	434.59	854.58	893.15	21980.9	19538.1	18.36	20.27	445.63	474.5	67.47	68.18	1466.71	1382.58
Sergipe	44	132	1.053	3.176	288	574	6.841	14.143	8	25	188	578	0.3167	0.571	19.34	24.24	471.21	581.46	64.43	67.32	1621.63	1554.3	3365.95	3475.25	137.22	150.72	272.85	301.55	7210.2	6933.07	3.57	4.61	82.4	105.37	11.98	13.01	288.94	288.9
São Paulo	1.982	6.336	49.738	134.582	7.636	12.209	201.468	276.566	370	1.218	8.9	24.98	0.5197	0.757	945.2	1037.28	24596.9	25140.8	3114.83	3220.71	68193.4	66388.6	112271	89197.1	3970.81	3665.48	5966.73	6241.96	148298	128267	172.35	197.54	4288.65	4611.76	588.85	629.66	12463.1	12516.8
Tocantins	18	78	455	1.823	130	380	3.434	9.531	3	15	82	337	0.3736	0.601	8.95	8.78	230.2	225.01	42.48	35.14	991.87	831.6	1977.84	1456.23	72.45	57.42	212.5	167.29	5460.1	4071.13	1.66	1.68	40.78	41.23	8.09	6.86	180.4	156.23

## Sheet: Plan2
			DALYs (Disability-Adjusted Life Years)	Global	Females	All Ages	Colon and rectum cancer	Low physical activity	Number	2015	898,538.13	1,192,297.33	605,730.02
			DALYs (Disability-Adjusted Life Years)	Brazil	Females	All Ages	Colon and rectum cancer	Low physical activity	Number	2015	43,743.33	54,752.43	32,372.90
			DALYs (Disability-Adjusted Life Years)	Acre	Females	All Ages	Colon and rectum cancer	Low physical activity	Number	2015	66.97	90.62	46.60
			DALYs (Disability-Adjusted Life Years)	Alagoas	Females	All Ages	Colon and rectum cancer	Low physical activity	Number	2015	395.45	536.03	267.79
			DALYs (Disability-Adjusted Life Years)	Amapá	Females	All Ages	Colon and rectum cancer	Low physical activity	Number	2015	47.70	71.52	30.60
			DALYs (Disability-Adjusted Life Years)	Amazonas	Females	All Ages	Colon and rectum cancer	Low physical activity	Number	2015	467.23	657.37	311.43
			DALYs (Disability-Adjusted Life Years)	Bahia	Females	All Ages	Colon and rectum cancer	Low physical activity	Number	2015	2,637.48	3,580.63	1,851.96
			DALYs (Disability-Adjusted Life Years)	Ceará	Females	All Ages	Colon and rectum cancer	Low physical activity	Number	2015	1,337.66	1,814.88	930.41
			DALYs (Disability-Adjusted Life Years)	Distrito Federal	Females	All Ages	Colon and rectum cancer	Low physical activity	Number	2015	539.76	731.55	365.08
			DALYs (Disability-Adjusted Life Years)	Espírito Santo	Females	All Ages	Colon and rectum cancer	Low physical activity	Number	2015	735.16	993.33	512.87
			DALYs (Disability-Adjusted Life Years)	Goiás	Females	All Ages	Colon and rectum cancer	Low physical activity	Number	2015	1,239.49	1,653.08	856.89
			DALYs (Disability-Adjusted Life Years)	Maranhão	Females	All Ages	Colon and rectum cancer	Low physical activity	Number	2015	778.11	1,139.05	492.40
			DALYs (Disability-Adjusted Life Years)	Mato Grosso	Females	All Ages	Colon and rectum cancer	Low physical activity	Number	2015	475.65	647.75	329.61
			DALYs (Disability-Adjusted Life Years)	Mato Grosso do Sul	Females	All Ages	Colon and rectum cancer	Low physical activity	Number	2015	474.07	657.96	323.35
			DALYs (Disability-Adjusted Life Years)	Minas Gerais	Females	All Ages	Colon and rectum cancer	Low physical activity	Number	2015	4,487.95	6,025.82	3,113.16
			DALYs (Disability-Adjusted Life Years)	Paraná	Females	All Ages	Colon and rectum cancer	Low physical activity	Number	2015	2,732.13	3,652.56	1,870.66
			DALYs (Disability-Adjusted Life Years)	Paraíba	Females	All Ages	Colon and rectum cancer	Low physical activity	Number	2015	568.43	795.14	384.70
			DALYs (Disability-Adjusted Life Years)	Pará	Females	All Ages	Colon and rectum cancer	Low physical activity	Number	2015	896.46	1,261.24	606.33
			DALYs (Disability-Adjusted Life Years)	Pernambuco	Females	All Ages	Colon and rectum cancer	Low physical activity	Number	2015	1,477.15	2,005.80	1,002.22
			DALYs (Disability-Adjusted Life Years)	Piaui	Females	All Ages	Colon and rectum cancer	Low physical activity	Number	2015	398.04	548.67	273.91
			DALYs (Disability-Adjusted Life Years)	Rio de Janeiro	Females	All Ages	Colon and rectum cancer	Low physical activity	Number	2015	5,390.75	7,048.14	3,814.66
			DALYs (Disability-Adjusted Life Years)	Rio Grande do Norte	Females	All Ages	Colon and rectum cancer	Low physical activity	Number	2015	487.68	660.58	340.50
			DALYs (Disability-Adjusted Life Years)	Rio Grande do Sul	Females	All Ages	Colon and rectum cancer	Low physical activity	Number	2015	3,560.37	4,944.58	2,424.37
			DALYs (Disability-Adjusted Life Years)	Rondônia	Females	All Ages	Colon and rectum cancer	Low physical activity	Number	2015	174.19	240.91	120.07
			DALYs (Disability-Adjusted Life Years)	Roraima	Females	All Ages	Colon and rectum cancer	Low physical activity	Number	2015	30.92	41.22	21.74
			DALYs (Disability-Adjusted Life Years)	Santa Catarina	Females	All Ages	Colon and rectum cancer	Low physical activity	Number	2015	1,382.58	1,868.59	936.27
			DALYs (Disability-Adjusted Life Years)	Sergipe	Females	All Ages	Colon and rectum cancer	Low physical activity	Number	2015	288.90	400.32	193.08
			DALYs (Disability-Adjusted Life Years)	São Paulo	Females	All Ages	Colon and rectum cancer	Low physical activity	Number	2015	12,516.83	16,720.20	8,907.11
			DALYs (Disability-Adjusted Life Years)	Tocantins	Females	All Ages	Colon and rectum cancer	Low physical activity	Number	2015	156.23	219.75	104.40
